# Supplementary material for: Pre-Harvest Strategy for Improving Harvest and Post-Harvest Performance of Kale and Chicory Baby Leaves
Source: Plants (Basel). 2025 Mar 10;14(6):863. doi: 10.3390/plants14060863 (PMC11945244; doi:10.3390/plants14060863)
Supplement: Supplementary file 1 [file plants-14-00863-s001.zip]

Archive with 3 entries (3 files):
- Figure S1 - hue.pdf
- Figure S2 - Framework of the research NEW.jpg
- Table S1 - antioxidants.pdf
